# Supplementary material for: Polyphenol Containing Sorghum Brans Exhibit an Anti-Cancer Effect in Apc Min/+ Mice Treated with Dextran Sodium Sulfate
Source: Int J Mol Sci. 2021 Aug 1;22(15):8286. doi: 10.3390/ijms22158286 (PMC8347436; doi:10.3390/ijms22158286)
Supplement: Supplementary file 1 [file ijms-22-08286-s001.zip]

Archive with 1 entries (1 files):
- ijms-1292493-supplementary.pdf
